# Supplementary material for: Systematic druggable genome-wide Mendelian randomization identifies therapeutic targets for lung cancer
Source: BMC Cancer. 2024 Jun 4;24:680. doi: 10.1186/s12885-024-12449-6 (PMC11151555; doi:10.1186/s12885-024-12449-6)
Supplement: Supplementary file 1 — Supplementary Material 1. [file 12885_2024_12449_MOESM1_ESM.xlsx]

## Sheet: Sheet1
Data	link
eQTLGen	https://www.eqtlgen.org/cis-eqtls.html
TRICL/ILCCO	https://www.ncbi.nlm.nih.gov/projects/gap/cgi-bin/study.cgi?study_id=phs000876.v1.p1
Finngen	https://finngen.gitbook.io/documentation/v/r2/data-download
