# Supplementary material for: Systematic druggable genome-wide Mendelian randomization identifies therapeutic targets for lung cancer
Source: BMC Cancer. 2024 Jun 4;24:680. doi: 10.1186/s12885-024-12449-6 (PMC11151555; doi:10.1186/s12885-024-12449-6)
Supplement: Supplementary file 2 — Supplementary Material 2. [file 12885_2024_12449_MOESM2_ESM.xlsx]

## Sheet: Sheet1
exposure	outcome	PP.H0	PP.H1	PP.H2	PP.H3	PP.H4	PP for shared variant
RNASET2	Lung cancer(overall)	8.53e-195	3.54e-196	0.13	0.00453	0.865	0.865
LPAR2		5.82e-194	2.74e-196	0.757	0.00332	0.239	0.239
RPS6KA2		3.44e-197	2.59e-196	0.000133	5.41e-06	1	1
FAM76B		6.73e-194	4.59e-196	0.783	0.00514	0.212	0.212
MAP3K20		3.35e-195	4.54e-196	0.0164	0.00125	0.982	0.982
PSMD5		4e-145	9.32e-147	0.133	0.00224	0.865	0.865
GMFG		7.87e-29	1.81e-30	0.0467	0.000123	0.953	0.953
DISP2		1.05e-97	1.35e-99	0.0893	0.000234	0.91	0.91
NAF1		2.87e-20	2.43e-21	0.0117	0	0.988	0.988
MPZL2		6.35e-195	8.15e-196	0.0947	0.0112	0.894	0.894
MPZL3		1.44e-197	2.59e-196	5.56e-05	4.75e-06	1	1
CEP57		1.84e-194	3.54e-196	0.132	0.00168	0.866	0.866
GBA1		2.1e-21	2.97e-24	0.961	0.00132	0.0374	0.0374
HLA-DQB1		9.8e-205	2.01e-193	4.86e-12	1	2.73e-13	2.73e-13
ARID3B		9.26e-35	4.93e-35	0.0105	0.00463	0.985	0.985
HLA-E		2.18e-07	1.14e-08	0.523	0.0267	0.451	0.451
HLA-DQB1-AS1		4.66e-201	8.77e-191	5.31e-11	1	3.04e-07	3.04e-07
CUTALP		6.34e-194	3.73e-195	0.791	0.0464	0.162	0.162
HLA-DQB2		7.97e-117	3.32e-116	0.188	0.785	0.0268	0.0268
MTX1LP		1.2e-20	1.35e-23	0.984	0.0011	0.0151	0.0151
RNASET2	Adenocarcinoma	3.08e-194	3.67e-196	0.469	0.00506	0.526	0.526
RPS6KA2		9.87e-195	2.89e-196	0.0383	0.00016	0.962	0.962
PTGFR		3.7e-75	3.18e-74	0.0286	0.245	0.726	0.726
GMFG		8.66e-30	1.69e-30	0.00513	8.97e-06	0.995	0.995
SECISBP2L		3.01e-27	3.66e-20	8.22e-08	1	5.51e-06	5.51e-06
NTN5		1.26e-175	2.47e-176	0.00517	1.44e-05	0.995	0.995
NAF1		2.65e-21	2.45e-21	0.00108	0	0.999	0.999
MPZL2		1.1e-195	7.6e-196	0.0165	0.0104	0.973	0.973
GALK2		1.43e-126	3.24e-124	0.0015	0.34	0.659	0.659
MPZL3		2.68e-199	2.58e-196	1.04e-06	6.47e-07	1	1
UCKL1		1.17e-194	4.23e-195	0.0196	0.00608	0.974	0.974
ANKRD26	Squamous	5.39e-194	2.27e-194	0.00244	2.95e-05	0.998	0.998
RAD51C		5.72e-195	3.13e-196	0.257	0.0134	0.729	0.729
COPA		2.43e-129	4.35e-131	0.0554	4.5e-05	0.945	0.945
DCAF8		1.15e-30	3.57e-32	0.0615	0.000968	0.938	0.938
CHEK1		1.22e-14	1.07e-15	0.0182	0.000619	0.981	0.981
CCDC117		5.56e-72	8.25e-73	0.0112	0.000673	0.988	0.988
NCSTN		1.08e-194	2.69e-196	0.121	0.00212	0.877	0.877
LRRC58		1.32e-194	1.4e-195	0.0157	0.000685	0.984	0.984
CCR1		6.27e-195	3.56e-196	0.117	0.00579	0.877	0.877
PBX3		2.38e-20	5.68e-22	0.0668	0.000666	0.933	0.933
HLA-DQB1		1.49e-203	1.35e-193	1.11e-10	1	1.05e-11	1.05e-11
PEAK3		2.49e-84	3.24e-87	0.983	0.00126	0.0156	0.0156
ZNF165		2.02e-20	7.52e-16	8.34e-07	0.0301	0.97	0.97
ZKSCAN8		1.81e-06	4.02e-05	0.00014	0.00211	0.998	0.998
APOM		0.0243	5.91e-05	0.316	0.000109	0.66	0.66
TRIM10		1.61e-43	1.62e-35	8.36e-09	0.842	0.158	0.158
SUPT4H1		7.14e-195	4.3e-196	0.105	0.00545	0.889	0.889
ATP6V1G2		2.72e-28	9.67e-32	0.957	0.000298	0.0423	0.0423
LINC00243		1.34e-128	6.19e-120	2.17e-12	8.19e-13	1	1
HLA-DQB1-AS1		1.49e-199	8.77e-191	1.69e-09	1	1.06e-06	1.06e-06
C4B		4.93e-199	3.1e-189	3.05e-13	0.000918	0.999	0.999
HLA-DQB2		3.48e-116	4.91e-117	0.823	0.116	0.061	0.061
RAD52	Small cell	7.83e-92	1.9e-92	0.00414	5.95e-06	0.996	0.996
FRS3		2.11e-87	3.63e-88	0.00983	0.000705	0.989	0.989
FLOT1		3.83e-87	2.99e-88	0.0141	0.000117	0.986	0.986
IER3		2.89e-193	1.86e-193	0.00265	0.000706	0.997	0.997
LINC00243		4.95e-119	4.31e-119	0.00798	0.00597	0.986	0.986
PSMA4	Adenocarcinoma(Finngen)	1.03e-102	5.9e-100	0.00175	0.998	5.48e-06	5.48e-06
KIAA1614-AS1	Squamous(Finngen)	5.16e-109	5.04e-110	0.013	0.000282	0.987	0.987
